# Supplementary material for: The AlkB Homolog SlALKBH10B Negatively Affects Drought and Salt Tolerance in Solanum lycopersicum
Source: Int J Mol Sci. 2023 Dec 22;25(1):173. doi: 10.3390/ijms25010173 (PMC10778744; doi:10.3390/ijms25010173)
Supplement: Supplementary file 1 [file ijms-25-00173-s001.zip › Supplementary Tables.xlsx]

## Sheet: Table S1
Table S1. Gene name and accession numbers of ALKBH proteins used in this study.
Species name	Accession numbers	Genes name
Solanum lycopersicum	Solyc04g045590.2	SlALKBH1
	Solyc04g015080.2	SlALKBH2
	Solyc01g057570.2	SlALKBH6
	Solyc12g096230.1	SlALKBH8A
	Solyc09g074920.2	SlALKBH8B
	Solyc01g104130.2	SlALKBH9A
	Solyc02g062180.2	SlALKBH9B
	Solyc02g083960.2	SlALKBH9C
	Solyc06g084380.2	SlALKBH10A
	Solyc04g008240.2	SlALKBH10B
Arabidopsis thaliana	AT1G11780	AtALKBH1A
	AT3G14140	AtALKBH1B
	AT3G14160	AtALKBH1C
	AT5G01780	AtALKBH1D
	AT2G22260	AtALKBH2
	AT4G20350	AtALKBH6
	AT1G31600	AtALKBH8A
	AT4G02485	AtALKBH8B
	AT1G48980	AtALKBH9A
	AT2G17970	AtALKBH9B
	AT4G36090	AtALKBH9C
	AT2G48080	AtALKBH10A
	AT4G02940	AtALKBH10B
	AT1G14710	AtALKBH10C
Homo sapiens (Human)	Q13686	HsALKBH1
	Q6NS38	HsALKBH2
	Q96Q83	HsALKBH3
	Q9NXW9	HsALKBH4
	Q6P6C2	HsALKBH5
	Q3KRA9	HsALKBH6
	Q9BT30	HsALKBH7
	Q96BT7	HsALKBH8
	Q9C0B1	HsFTO

## Sheet: Table S2
Table S2. Primers used for target site mutation analysis.
Target site	Primer	Sequence (5’-3’)
SlALKBH10B	For	AATGAGCTGATTTTTTATGCCC
	Rev	CTTTCCCACCTTATTAACCCCT
	Seq-F	AATGAGCTGATTTTTTATGCCC

## Sheet: Table S3
Table S3. Primers used for off-target site mutation analysis.
Target	Name of putative off-target site	Primer	Sequence (5’-3’)
SlALKBH10B	OFF1	For	GCACCTACTATCAGATGCAAACG
		Rev	GTTGCTCAGAACCGCATCTAATA
		Seq-F	GCACCTACTATCAGATGCAAACG
	OFF2	For	GTTTGGAGAGAAAAAGGGTGAT
		Rev	TGACTATCTCTCGGGAACAGGT
		Seq-F	GTTTGGAGAGAAAAAGGGTGAT

## Sheet: Table S4
Table S4. Detection of mutations on putative off-target sites.
Target	Name of putative off-target site	Putative off-target gene	Sequence of the putative off-target site	T0 transgenic lines sequenced	T1 transgenic lines sequenced	No. of plants with mutations
SlALKBH10B	OFF1	Solyc05g052190.2	GACTATGTCATGGTTAAGAG	CR-15	CR-15*3	0
				CR-38	CR-38*3
				CR-36	CR-36*3
	OFF2	Solyc04g078550.2	GTTTATGTCATCGTTAACAG	CR-15	CR-15*3	0
				CR-38	CR-38*3
				CR-36	CR-36*3
a, mismatching bases are marked in red.

## Sheet: Table S5
Table S5. Primers used for qRT-PCR.
Gene	Primer	Sequence (5’-3’)
SlCAC	For	CCTCCGTTGTGATGTAACTGG
	Rev	ATTGGTGGAAAGTAACATCATCG
SlEF1α	For	TACTGGTGGTTTTGAAGCTG
	Rev	AACTTCCTTCACGATTTCATCATA
SlALKBH10B	For	GGGGCTTCCCATTGTAGATG
	Rev	CATAAATGAGGCTGTGAGTGGTC
NCED1	For	CCCGATTTGGTATTCTGGA
	Rev	GAGACGGATTTCGGATAAAACACT
ABI3	For	TGGGACTTGTCGTGTTTGGAAC
	Rev	CCTCACTTTTACCCCTCGTATCAA
ABI5	For	CAATACGGGTTGGAAATAGGAA
	Rev	CTTTTAGCTGATTCAATTCTGCC
PYL2	For	TCTCTTGTGACGCAACGCAT
	Rev	GCTACCAACTCCGCCATCA
Cat1	For	AAATGGGTTGAGTCTTTATCCGA
	Rev	TCATTGATTTTTCACATTGTAGGCT
Cat2	For	TTCTGCCCTTCTATTGTGGTTC
	Rev	GTGATGAGCACACTTTGGAGC
APX1	For	CTGATGTTCCCTTTCACCCTG
	Rev	ATTTCAATAGAAGTTCCCAGTAGCA
APX2	For	TCAGTGATCCTGCTTTCCGC
	Rev	TGTCACCACCCTCCCAACTCT
TAS14	For	AGAAGGTGGGAGGAGAAAGAAG
	Rev	ATGGAGATGAAAACAAAGGTGTT
P5CS	For	TGCTGTAGGTGTTGGTCGTCA
	Rev	TGCCATCAAGCTCAGTTTGTG
Golden2-like2	For	ACAATCGGAGGCGGAGGA
	Rev	CAAGGAGTGCCTGGTACAAGAG
CRR1	For	TTCTACCAGGGCTCCCATCTA
	Rev	CCTTGAGGCGAACAACTTTTCT
SGR1	For	ACTAGAAGGAAATGCAAGAAGAATCA
	Rev	GCAACTTTCCTGGATGCTTTTC
FRK2	For	CGGAGAGCGTGAGTTTATGTTTTAC
	Rev	CCATAGTGGAACACCTTAGCAGAT
SOD	For	TGAATTGGGGTTGAACCATT
	Rev	GCAGGCACTGTAATCTGCAA

## Sheet: Table S6
Table S6. Primers used for vector construction.
Assay	Primer	Sequence (5’-3’)
CRISPR/Cas9	gR-SlALKBH10B-F	AATGTTTATATCGTGGTTAAGAG
	gR-SlALKBH10B-R	AAACCTCTTAACCACGATATAAA
	AtU6-26p-F	TGTCCCAGGATTAGAATGATTAGGC
	AtU6-26t-R	CCCCAGAAATTGAACGCCGAAGAAC
	NPT II-F	GACAATCGGCTGCTCTGA
	NPT II-R	AACTCCAGCATGAGATCC
Subcellular localization	YFP-SlALKBH10B-F	CGGGATCCAGAAATGCAATCGGGAAATG
	YFP-SlALKBH10B-R	CGAGCTCGTGTTGTTCTTCACAAGCCACT
a, knockout sites are shown in red font.
b, Restriction endonuclease recognition sites are shown in blue font.
